# Supplementary material for: Astaxanthin and eicosapentaenoic acid production by S4, a new mutant strain of Nannochloropsis gaditana
Source: Microb Cell Fact. 2022 Jun 16;21:117. doi: 10.1186/s12934-022-01847-9 (PMC9204945; doi:10.1186/s12934-022-01847-9)
Supplement: Supplementary file 2 — Additional file 2: Dataset with the list of SNPs identified in S4 mutant strain and features of mutated genes. [file 12934_2022_1847_MOESM2_ESM.xlsx]

## Sheet: List of SNPs
List of SNPs identified in S4 mutant strain and features of mutated genes.
Variant position		Nucleotide presents		Variant impact predicted by SNPeff		Gene details			Rank	Variant substitution (HGVS notation)		Variant position in the gene			Gene ontology term found by Blast2Go		Signal peptide prediction by HECTAR software
Chromosome	Position (bp)	Base in Reference genome	Base alternative	Annotation	Annotation_Impact	SeqName	Sequence Description	Sequence Length	Exon or Intron rank / total number of exons or introns	DNA level	Protein level	cDNA.pos / cDNA.length	CDS.pos / CDS.length	AA.pos / AA.length	Annotation GO ID	Annotation GO Term	Predicted targeting category	Signal peptide score	Signal peptide cleavage site
NG_scf20	791	C	T	intergenic_region	MODIFIER	CHR_START-Naga_100371g2				n.791C>T
NG_chr08	567970	C	T	synonymous_variant	LOW	Naga_100001g132	protein	739	2020-01-01	c.933C>T	p.Ala311Ala	1248/2763	933/2220	311/739	GO:0015137;GO:0015992;GO:0015386;GO:0015385;GO:0004672;GO:0006468;GO:0006885;GO:0006813;GO:0005524;GO:0009507;GO:0005515;GO:0006848;GO:0016021;GO:0035725;GO:0015746;GO:0050833	citrate transmembrane transporter activity;proton transport;protein kinase activity;regulation of pH;protein phosphorylation;integral component of membrane;protein binding;sodium ion transmembrane transport;potassium:proton antiporter activity;citrate transport;chloroplast;pyruvate transport;ATP binding;sodium:proton antiporter activity;pyruvate transmembrane transporter activity;potassium ion tr…	signal peptide	0.7373	18
NG_chr08	780883	C	T	upstream_gene_variant	MODIFIER	Naga_100001g44	family protein	385		c.-4145G>A					GO:0008168	methyltransferase activity	other localisation	0.0626	-
NG_chr08	750317	C	T	missense_variant	MODERATE	Naga_100001g50	---NA---	1230	2020-01-01	c.466G>A	p.Asp156Asn	548/4366	466/3693	156/1230			other localisation	0.0561	-
NG_chr04	457165	T	C	upstream_gene_variant	MODIFIER	Naga_100002g110	amino acid permease-associated region	612		c.-2865A>G					GO:0016020;GO:0015171;GO:0003333	membrane;amino acid transmembrane transport;amino acid transmembrane transporter activity	signal anchor	0.1086	-
NG_chr04	317010	G	A	synonymous_variant	LOW	Naga_100002g165	exosome component 10	1195	2020-01-01	c.1452G>A	p.Gly484Gly	1606/4579	1452/3588	484/1195	GO:0003676;GO:0000166;GO:0008408;GO:0016072;GO:0034661;GO:0071028;GO:0031981;GO:0043232;GO:0006396;GO:0000178	intracellular non-membrane-bounded organelle;nuclear lumen;rRNA metabolic process;nuclear mRNA surveillance;exosome (RNase complex);3'-5' exonuclease activity;nucleic acid binding;RNA processing;ncRNA catabolic process;nucleotide binding	other localisation	0.0714	-
NG_chr01	867582	G	A	upstream_gene_variant	MODIFIER	Naga_100003g142	ap-4 complex subunit sigma-	168		c.-1078C>T					GO:0016192;GO:0008565;GO:0005794;GO:0030125;GO:0006886;GO:0006301	protein transporter activity;clathrin vesicle coat;postreplication repair;vesicle-mediated transport;intracellular protein transport;Golgi apparatus	other localisation	0.1282	-
NG_chr01	1155544	C	T	upstream_gene_variant	MODIFIER	Naga_100003g17	amino acid permease family protein	696		c.-3166G>A					GO:0016020;GO:0015171;GO:0003333	membrane;amino acid transmembrane transport;amino acid transmembrane transporter activity	other localisation	0.0584	-
NG_chr01	1123941	C	T	synonymous_variant	LOW	Naga_100003g30	methyltransferase type 11	269	2020-01-01	c.303C>T	p.Gly101Gly	333/1149	303/810	101/269	GO:0008168;GO:0032259	methyltransferase activity;methylation	signal anchor	0.1652	-
NG_chr05	306127	G	A	missense_variant	MODERATE	Naga_100004g38	atp-binding cassette transporter	859	2020-04-02	c.965G>A	p.Gly322Glu	1173/3310	965/2580	322/859	GO:0016887;GO:0005524;GO:0016020;GO:0006200	membrane;ATPase activity;obsolete ATP catabolic process;ATP binding	other localisation	0.0522	-
NG_chr11	493292	C	T	missense_variant	MODERATE	Naga_100005g23	glutamate synthase	1658	2020-02-01	c.335C>T	p.Pro112Leu	534/5460	335/4977	112/1658	GO:0006118;GO:0006537;GO:0016041;GO:0055114;GO:0004355	glutamate synthase (ferredoxin) activity;oxidation-reduction process;glutamate synthase (NADPH) activity;glutamate biosynthetic process;obsolete electron transport	chloroplast	0.5538	42
NG_chr11	610932	G	A	missense_variant	MODERATE	Naga_100005g74	protein kinase	1238	2020-01-01	c.667G>A	p.Val223Met	936/4253	667/3717	223/1238	GO:0005524;GO:0004713;GO:0005515;GO:0009069;GO:0006468;GO:0004674	protein serine/threonine kinase activity;serine family amino acid metabolic process;protein tyrosine kinase activity;protein phosphorylation;protein binding;ATP binding	signal peptide	0.6915	39
NG_chr02	1325093	C	T	downstream_gene_variant	MODIFIER	Naga_100006g15	denn domain-containing protein 4c-like	2003		c.*435C>T							other localisation	0.0644	-
NG_chr02	1190189	C	T	missense_variant	MODERATE	Naga_100006g65	---NA---	967	2020-02-02	c.626C>T	p.Pro209Leu	626/2904	626/2904	209/967			other localisation	0.1203	-
NG_chr03	956655	G	A	missense_variant	MODERATE	Naga_100007g4	nad-dependent epimerase dehydratase	521	2020-01-01	c.820G>A	p.Asp274Asn	1452/3188	820/1566	274/521	GO:0000166;GO:0005975;GO:0050662;GO:0016857;GO:0044237	carbohydrate metabolic process;coenzyme binding;cellular metabolic process;racemase and epimerase activity, acting on carbohydrates and derivatives;nucleotide binding	other localisation	0.0907	-
NG_chr03	844226	G	A	synonymous_variant	LOW	Naga_100007g52	kinesin motor protein	2095	2020-01-01	c.5460C>T	p.Ile1820Ile	5491/6403	5460/6288	1820/2095	GO:0005524;GO:0003777;GO:0005737;GO:0007018;GO:0005875;GO:0005874	cytoplasm;microtubule motor activity;microtubule;microtubule-based movement;ATP binding;microtubule associated complex	other localisation	0.0966	-
NG_chr05	1098496	G	A	missense_variant	MODERATE	Naga_100008g117	rieske (2fe-2s) domain protein	968	2020-01-01	c.2071G>A	p.Asp691Asn	2071/2907	2071/2907	691/968	GO:0009507;GO:0016705;GO:0005506;GO:0005198;GO:0055114;GO:0051537	iron ion binding;oxidation-reduction process;chloroplast;oxidoreductase activity, acting on paired donors, with incorporation or reduction of molecular oxygen;2 iron, 2 sulfur cluster binding;structural molecule activity	other localisation	0.4345	-
NG_chr05	957012	G	A	upstream_gene_variant	MODIFIER	Naga_100008g50	protein	276		c.-3030C>T					GO:0044434;GO:1901601;GO:0010223	secondary shoot formation;chloroplast part;strigolactone biosynthetic process	signal peptide	0.6135	20
NG_chr05	1016042	G	A	3_prime_UTR_variant	MODIFIER	Naga_100008g81	low quality protein: pre-mrna cleavage complex 2 protein pcf11-like	745	2020-03-03	c.*68C>T							other localisation	0.1065	-
NG_chr05	1049650	G	A	missense_variant	MODERATE	Naga_100008g96	dehydrogenase reductase sdr family member 13 precursor	374	2020-01-01	c.778G>A	p.Ala260Thr	958/1326	778/1125	260/374	GO:0000166;GO:0016491;GO:0055114	oxidation-reduction process;oxidoreductase activity;nucleotide binding	signal peptide	0.676	23
NG_scf02	175661	C	T	missense_variant	MODERATE	Naga_100011g57	probable atp-dependent rna helicase dhx36	1265	2020-01-01	c.2434G>A	p.Asp812Asn	2639/4082	2434/3798	812/1265	GO:0003676;GO:0000166;GO:0005524;GO:0008026;GO:0044424;GO:0050896	ATP-dependent helicase activity;response to stimulus;nucleic acid binding;ATP binding;intracellular part;nucleotide binding	other localisation	0.0624	-
NG_scf02	60194	C	T	synonymous_variant	LOW	Naga_100011g6	adipocyte plasma membrane-associated	563	2020-01-01	c.54G>A	p.Leu18Leu	107/1938	54/1692	18/563	GO:0016844;GO:0042432;GO:0016114	terpenoid biosynthetic process;indole biosynthetic process;strictosidine synthase activity	other localisation	0.1475	-
NG_scf02	233293	C	T	upstream_gene_variant	MODIFIER	Naga_100011g79	protein	287		c.-1614G>A							other localisation	0.1071	-
NG_scf02	260263	C	T	5_prime_UTR_variant	MODIFIER	Naga_100011g88	lipase containing protein	694	2020-01-01	c.-65G>A					GO:0046486;GO:0016042;GO:0004806	triglyceride lipase activity;lipid catabolic process;glycerolipid metabolic process	other localisation	0.0735	-
NG_scf05	259154	C	T	missense_variant	MODERATE	Naga_100012g20	ataxia telangiectasia and rad3 related protein	218	2020-04-03	c.472G>A	p.Glu158Lys	472/657	472/657	158/218			other localisation	0.0845	-
NG_scf05	284042	C	T	missense_variant	MODERATE	Naga_100012g30	transcription elongation factor	367	2020-01-01	c.937G>A	p.Asp313Asn	1271/1514	937/1104	313/367	GO:0003677;GO:0005634;GO:0008270;GO:0032784;GO:0006357	regulation of transcription from RNA polymerase II promoter;nucleus;regulation of DNA-templated transcription, elongation;DNA binding;zinc ion binding	other localisation	0.0609	-
NG_chr01	502529	G	A	upstream_gene_variant	MODIFIER	Naga_100013g25	dual specificity protein phosphatase 9	819		c.-544G>A					GO:0003677;GO:0005856;GO:0003779;GO:0006570;GO:0004725;GO:0032154;GO:0005737;GO:0030496;GO:0035335;GO:0008138	cytoplasm;protein tyrosine/serine/threonine phosphatase activity;protein tyrosine phosphatase activity;cytoskeleton;peptidyl-tyrosine dephosphorylation;midbody;tyrosine metabolic process;DNA binding;actin binding;cleavage furrow	other localisation	0.0809	-
NG_chr01	453369	G	A	missense_variant	MODERATE	Naga_100013g47	amp-binding enzyme	649	2020-01-01	c.1069C>T	p.Leu357Phe	1129/2047	1069/1950	357/649	GO:0003824;GO:0008152	catalytic activity;metabolic process	other localisation	0.1187	-
NG_chr01	417266	G	A	synonymous_variant	LOW	Naga_100013g60	snf2 family dna-dependent atpase	1187	2020-01-01	c.738G>A	p.Gly246Gly	927/3968	738/3564	246/1187	GO:0003677;GO:0005524;GO:0004386;GO:0016740	transferase activity;helicase activity;ATP binding;DNA binding	other localisation	0.0644	-
NG_chr06	779646	C	T	missense_variant	MODERATE	Naga_100015g35	predicted protein [Thalassiosira pseudonana CCMP1335]	289	2020-01-01	c.256C>T	p.Arg86Cys	618/1610	256/870	86/289			chloroplast	0.6122	27
NG_chr06	752291	G	A	missense_variant	MODERATE	Naga_100015g46	5 -3 exoribonuclease 1	1638	2020-02-02	c.3074C>T	p.Ala1025Val	3074/4917	3074/4917	1025/1638	GO:0008409;GO:0003676;GO:0043229;GO:0005737;GO:0000956	cytoplasm;intracellular organelle;nuclear-transcribed mRNA catabolic process;nucleic acid binding;5'-3' exonuclease activity	other localisation	0.079	-
NG_chr06	849931	G	A	missense_variant	MODERATE	Naga_100015g5	letm1 and ef-hand domain-containing protein mitochondrial-like	1074	2020-01-01	c.2837C>T	p.Ala946Val	3040/3738	2837/3225	946/1074	GO:0009507;GO:0005509;GO:0005739;GO:0016021;GO:0009765	chloroplast;integral component of membrane;photosynthesis, light harvesting;mitochondrion;calcium ion binding	mitochondrion	0.0992	-
NG_chr12	315668	G	A	splice_acceptor_variant&intron_variant	HIGH	Naga_100016g35	---NA---	235	2020-01-01	c.35-1G>A							signal peptide	0.6792	26
NG_chr02	526731	C	T	missense_variant	MODERATE	Naga_100017g24	stress-inducible protein sti1-like	326	2020-02-01	c.182G>A	p.Gly61Glu	619/1831	182/981	61/326	GO:0005515;GO:0016772	transferase activity, transferring phosphorus-containing groups;protein binding	other localisation	0.0649	-
NG_chr08	294629	C	T	upstream_gene_variant	MODIFIER	Naga_100018g32	23s rrna um2552 2 -o-methyltransferase	311		c.-5068G>A					GO:0003676;GO:0001510;GO:0016070;GO:0005737;GO:0008168	cytoplasm;methyltransferase activity;nucleic acid binding;RNA metabolic process;RNA methylation	mitochondrion	0.1447	-
NG_chr08	268059	C	T	upstream_gene_variant	MODIFIER	Naga_100018g45	light-harvesting protein	292		c.-1093C>T					GO:0009507;GO:0016020;GO:0009765	membrane;chloroplast;photosynthesis, light harvesting	other localisation	0.3358	-
NG_chr08	231938	C	T	upstream_gene_variant	MODIFIER	Naga_100018g56	hydroxymethylglutaryl- synthase	1360		c.-1276C>T					GO:0006084;GO:0006552;GO:0006574;GO:0006550;GO:0046950;GO:0008299;GO:0004421	cellular ketone body metabolic process;valine catabolic process;isoprenoid biosynthetic process;hydroxymethylglutaryl-CoA synthase activity;acetyl-CoA metabolic process;leucine catabolic process;isoleucine catabolic process	other localisation	0.2395	-
NG_chr08	213092	C	T	synonymous_variant	LOW	Naga_100018g59	protein	5023	2020-01-01	c.4074C>T	p.Ile1358Ile	6631/17790	4074/15072	1358/5023	GO:0008270;GO:0048731;GO:0009886;GO:0009987;GO:0050896;GO:0044767	post-embryonic animal morphogenesis;cellular process;response to stimulus;system development;single-organism developmental process;zinc ion binding	other localisation	0.0989	-
NG_scf06	80804	G	A	upstream_gene_variant	MODIFIER	Naga_100019g74	---NA---	413		c.-49C>T							other localisation	0.0879	-
NG_scf06	81917	G	A	upstream_gene_variant	MODIFIER	Naga_100019g74	---NA---	414		c.-1162C>T							other localisation	0.0879	-
NG_chr14	490870	G	A	missense_variant	MODERATE	Naga_100020g51	methyltransferase 10 domain containing	589	2020-02-02	c.1496G>A	p.Gly499Glu	1496/1770	1496/1770	499/589	GO:0008168	methyltransferase activity	other localisation	0.0591	-
NG_chr10	588208	C	T	3_prime_UTR_variant	MODIFIER	Naga_100021g63	protein	441	2020-03-01	c.*1913G>A					GO:0016705;GO:0043167	ion binding;oxidoreductase activity, acting on paired donors, with incorporation or reduction of molecular oxygen	other localisation	0.0843	-
NG_chr10	599703	C	T	stop_gained	HIGH	Naga_100021g66	e3 ubiquitin-protein ligase listerin	2104	2020-02-02	c.5313G>A	p.Trp1771*	5374/6442	5313/6315	1771/2104	GO:0008270;GO:0005515;GO:0016874;GO:0016567	protein ubiquitination;ligase activity;protein binding;zinc ion binding	other localisation	0.0655	-
NG_chr02	709602	GC	G	frameshift_variant	HIGH	Naga_100022g21	hypothetical protein PHYSODRAFT_255846 [Phytophthora sojae]	851	2020-02-02	c.1402delG	p.Ala468fs	1818/3499	1402/2556	468/851			other localisation	0.1817	-
NG_scf01	410698	C	T	synonymous_variant	LOW	Naga_100023g25	---NA---	590	2020-03-02	c.153C>T	p.Arg51Arg	554/2451	153/1773	51/590	GO:0005515	protein binding	other localisation	0.0552	-
NG_scf01	418259	C	T	upstream_gene_variant	MODIFIER	Naga_100023g26	proteasome subunit beta type 5	278		c.-4678G>A					GO:0005634;GO:0005737;GO:0005839;GO:0004298;GO:0051603	cytoplasm;threonine-type endopeptidase activity;proteasome core complex;proteolysis involved in cellular protein catabolic process;nucleus	other localisation	0.0699	-
NG_chr03	1011569	G	A	upstream_gene_variant	MODIFIER	Naga_100024g46	---NA---	77		c.-4819C>T							other localisation	0.3916	-
NG_chr09	677860	C	T	3_prime_UTR_variant	MODIFIER	Naga_100025g15	conserved unknown protein [Ectocarpus siliculosus]	285	2020-01-01	c.*267G>A							chloroplast	0.8138	27
NG_chr09	638282	C	T	missense_variant	MODERATE	Naga_100025g32	l-seryl-trna kinase-like	338	2020-01-01	c.493G>A	p.Glu165Lys	685/1540	493/1017	165/338			other localisation	0.3656	-
NG_chr09	632005	C	T	3_prime_UTR_variant	MODIFIER	Naga_100025g36	histone family protein dna-binding protein	140	2020-04-04	c.*441C>T					GO:0003677;GO:0030261	chromosome condensation;DNA binding	chloroplast	0.8109	23
NG_chr01	685828	G	A	synonymous_variant	LOW	Naga_100026g49	asparaginyl-trna synthetase	583	2020-03-03	c.1548G>A	p.Arg516Arg	1740/2018	1548/1752	516/583	GO:0003676;GO:0005524;GO:0005737;GO:0004816;GO:0006421;GO:0006531;GO:0006522	asparaginyl-tRNA aminoacylation;cytoplasm;alanine metabolic process;asparagine-tRNA ligase activity;aspartate metabolic process;nucleic acid binding;ATP binding	signal peptide	0.5134	33
NG_chr15	304053	C	T	missense_variant	MODERATE	Naga_100027g10	unnamed protein product [Blastocystis hominis]	575	2020-02-02	c.388G>A	p.Asp130Asn	388/1728	388/1728	130/575	GO:0005515	protein binding	other localisation	0.0544	-
NG_chr15	366476	C	T	synonymous_variant	LOW	Naga_100027g39	---NA---	2803	2020-01-01	c.7194G>A	p.Glu2398Glu	7412/8921	7194/8412	2398/2803			other localisation	0.0599	-
NG_chr15	398845	C	T	missense_variant	MODERATE	Naga_100027g54	amino acid-polyamine-organocation family	686	2020-03-03	c.2014G>A	p.Asp672Asn	2515/2675	2014/2061	672/686	GO:0016021;GO:0015171;GO:0003333	amino acid transmembrane transport;integral component of membrane;amino acid transmembrane transporter activity	other localisation	0.0659	-
NG_chr03	368910	G	A	synonymous_variant	LOW	Naga_100028g54	acetyl-coenzyme a synthetase	658	2020-03-03	c.1473G>A	p.Leu491Leu	1633/2543	1473/1977	491/658	GO:0005524;GO:0006094;GO:0016208;GO:0003987;GO:0046872;GO:0006096;GO:0019643;GO:0019427	acetyl-CoA biosynthetic process from acetate;reductive tricarboxylic acid cycle;metal ion binding;AMP binding;acetate-CoA ligase activity;glycolytic process;ATP binding;gluconeogenesis	other localisation	0.0726	-
NG_chr03	579798	G	A	missense_variant	MODERATE	Naga_100029g11	---NA---	844	2020-02-02	c.970C>T	p.Pro324Ser	1021/2733	970/2535	324/844			other localisation	0.0498	-
NG_chr06	337772	G	A	missense_variant	MODERATE	Naga_100034g29	short-chain dehydrogenase reductase sdr	338	2020-05-02	c.133G>A	p.Val45Ile	133/1017	133/1017	45/338	GO:0000166;GO:0005835;GO:0042967;GO:0004316;GO:0055114;GO:0006633	3-oxoacyl-[acyl-carrier-protein] reductase (NADPH) activity;oxidation-reduction process;fatty acid synthase complex;fatty acid biosynthetic process;acyl-carrier-protein biosynthetic process;nucleotide binding	other localisation	0.2379	-
NG_chr02	343045	C	T	missense_variant	MODERATE	Naga_100035g12	polyadenylate-binding cytoplasmic and nuclear-like	686	2020-01-01	c.959C>T	p.Ser320Leu	1138/3033	959/2061	320/686	GO:0003676;GO:0005524;GO:0009069;GO:0006468;GO:0004674	protein serine/threonine kinase activity;serine family amino acid metabolic process;nucleic acid binding;protein phosphorylation;ATP binding	other localisation	0.0686	-
NG_chr10	1039382	C	T	upstream_gene_variant	MODIFIER	Naga_100037g11	---NA---	786		c.-3386G>A							other localisation	0.1199	-
NG_chr10	1025719	C	T	splice_donor_variant&intron_variant	HIGH	Naga_100037g9	ccr4-associated factor	365	2020-09-08	c.919+1G>A					GO:0003676;GO:0004535;GO:0005634;GO:0051252	poly(A)-specific ribonuclease activity;regulation of RNA metabolic process;nucleic acid binding;nucleus	other localisation	0.0579	-
NG_chr07	418699	C	T	missense_variant&splice_region_variant	MODERATE	Naga_100038g34	---NA---	189	2020-03-03	c.94G>A	p.Asp32Asn	565/1144	94/570	32/189			other localisation	0.2766	-
NG_scf03	388340	G	A	synonymous_variant	LOW	Naga_100039g27	rna polymerase ii-associated protein 3	946	2020-01-01	c.342G>A	p.Thr114Thr	461/3399	342/2841	114/946	GO:0005515	protein binding	other localisation	0.0642	-
NG_scf03	372961	G	A	3_prime_UTR_variant	MODIFIER	Naga_100039g38	---NA---	234	2020-01-01	c.*202C>T							signal anchor	0.2248	-
NG_chr15	207505	C	T	missense_variant	MODERATE	Naga_100040g12	armadillo beta-catenin-like repeat-containing protein	1118	2020-02-02	c.3223C>T	p.Arg1075Trp	3684/4157	3223/3357	1075/1118	GO:0008565;GO:0006886;GO:0005488;GO:0005643	binding;protein transporter activity;nuclear pore;intracellular protein transport	other localisation	0.0713	-
NG_scf08	193844	C	T	missense_variant	MODERATE	Naga_100041g8	cellulase 2	716	2020-10-06	c.1412C>T	p.Ala471Val	1412/2151	1412/2151	471/716	GO:0005975;GO:0003824;GO:0043169	carbohydrate metabolic process;catalytic activity;cation binding	signal peptide	0.7753	29
NG_chr03	219060	G	A	missense_variant	MODERATE	Naga_100042g15	cation efflux protein	707	2020-04-03	c.1189C>T	p.Pro397Ser	1189/2461	1189/2124	397/707	GO:0006812;GO:0055085;GO:0008324;GO:0016021	cation transmembrane transporter activity;transmembrane transport;integral component of membrane;cation transport	other localisation	0.1215	-
NG_chr03	216676	G	A	synonymous_variant	LOW	Naga_100042g16	rho gtpase-activating protein 25	1654	2020-02-02	c.4116G>A	p.Leu1372Leu	4273/5273	4116/4965	1372/1654	GO:0005515;GO:0007165;GO:0000062;GO:0008152;GO:0005543	fatty-acyl-CoA binding;signal transduction;metabolic process;phospholipid binding;protein binding	other localisation	0.0875	-
NG_chr05	814428	G	A	5_prime_UTR_variant	MODIFIER	Naga_100044g21	fungal specific transcription	935	2020-01-01	c.-286C>T					GO:0005634;GO:0008270;GO:0000981	RNA polymerase II transcription factor activity, sequence-specific DNA binding;nucleus;zinc ion binding	other localisation	0.0715	-
NG_chr08	1157526	C	T	5_prime_UTR_variant	MODIFIER	Naga_100045g3	protein	594	2020-04-01	c.-233C>T							signal anchor	0.1058	-
NG_chr14	367540	G	A	stop_gained	HIGH	Naga_100047g12	mj1332 ygr210cp-like gtp binding protein gtpase obg family plus rna binding domain tgs	736	2020-11-08	c.1232G>A	p.Trp411*	1232/2211	1232/2211	411/736	GO:0005525	GTP binding	other localisation	0.0633	-
NG_chr10	369598	C	T	missense_variant	MODERATE	Naga_100048g31	retinitis pigmentosa gtpase regulator	623	2020-02-02	c.1835C>T	p.Ala612Val	2515/2613	1835/1872	612/623	GO:0043229;GO:0044699	intracellular organelle;single-organism process	other localisation	0.0697	-
NG_chr12	484986	G	A	missense_variant	MODERATE	Naga_100049g18	serine threonine-protein kinase dclk3-like	1637	2020-09-06	c.3680C>T	p.Ala1227Val	3680/4914	3680/4914	1227/1637	GO:0005524;GO:0004713;GO:0016491;GO:0009069;GO:0006468;GO:0004673	protein serine/threonine kinase activity;serine family amino acid metabolic process;protein tyrosine kinase activity;oxidoreductase activity;protein phosphorylation;ATP binding	other localisation	0.0711	-
NG_chr12	487121	G	A	synonymous_variant	LOW	Naga_100049g18	serine threonine-protein kinase dclk3-like	1637	2020-09-02	c.2269C>T	p.Leu757Leu	2269/4914	2269/4914	757/1637	GO:0005524;GO:0004713;GO:0016491;GO:0009069;GO:0006468;GO:0004674	protein serine/threonine kinase activity;serine family amino acid metabolic process;protein tyrosine kinase activity;oxidoreductase activity;protein phosphorylation;ATP binding	other localisation	0.0711	-
NG_chr02	1014961	C	T	missense_variant	MODERATE	Naga_100050g23	retinal pigment epithelial membrane protein	723	2020-01-01	c.2158G>A	p.Gly720Ser	2175/2883	2158/2172	720/723			chloroplast	0.8034	24
NG_scf04	335871	C	T	missense_variant	MODERATE	Naga_100051g17	udp-glucose 4-epimerase	417	2020-06-05	c.1027G>A	p.Gly343Arg	1027/1254	1027/1254	343/417	GO:0000166;GO:0050662;GO:0003978;GO:0009225;GO:0006012	coenzyme binding;nucleotide-sugar metabolic process;UDP-glucose 4-epimerase activity;galactose metabolic process;nucleotide binding	signal peptide	0.6501	41
NG_scf03	561826	G	A	5_prime_UTR_variant	MODIFIER	Naga_100052g38	ribosomal protein l32	137	2020-01-01	c.-830G>A					GO:0019083;GO:0006415;GO:0006614;GO:0003735;GO:0000184;GO:0042254;GO:0022625;GO:0006413;GO:0006414	translational initiation;SRP-dependent cotranslational protein targeting to membrane;cytosolic large ribosomal subunit;viral transcription;translational elongation;translational termination;nuclear-transcribed mRNA catabolic process, nonsense-mediated decay;structural constituent of ribosome;ribosome biogenesis	other localisation	0.0627	-
NG_chr07	841456	C	T	synonymous_variant	LOW	Naga_100056g30	endoplasmic reticulum protein	525	2020-02-02	c.420G>A	p.Ala140Ala	681/1976	420/1578	140/525	GO:0048793;GO:0005515;GO:0006491;GO:0005509;GO:0046331;GO:0016310;GO:0016301	lateral inhibition;kinase activity;pronephros development;protein binding;N-glycan processing;phosphorylation;calcium ion binding	signal peptide	0.8104	23
NG_chr07	829125	C	T	missense_variant	MODERATE	Naga_100056g37	eukaryotic translation initiation factor 2 subunit 3	462	2020-05-05	c.845C>T	p.Ala282Val	1080/1939	845/1389	282/462	GO:0005525;GO:0003743;GO:0005515;GO:0003924;GO:0006184;GO:0005829;GO:0005840;GO:0006446	obsolete GTP catabolic process;GTP binding;cytosol;ribosome;regulation of translational initiation;translation initiation factor activity;protein binding;GTPase activity	other localisation	0.0563	-
NG_chr17	326206	G	A	synonymous_variant	LOW	Naga_100057g28	dynamin-like protein	742	2020-01-01	c.1860C>T	p.Ser620Ser	1860/2229	1860/2229	620/742	GO:0005525;GO:0048609;GO:0050794;GO:0048731;GO:0003924;GO:0016043;GO:0007268;GO:0048646;GO:0048468;GO:0006897;GO:0007611	cell development;GTP binding;learning or memory;chemical synaptic transmission;cellular component organization;anatomical structure formation involved in morphogenesis;system development;endocytosis;multicellular organismal reproductive process;GTPase activity;regulation of cellular process	mitochondrion	0.0973	-
NG_chr06	538142	G	A	missense_variant	MODERATE	Naga_100059g15	---NA---	678	2020-01-01	c.1283G>A	p.Gly428Glu	1369/2363	1283/2037	428/678			other localisation	0.1182	-
NG_scf10	60632	C	T	missense_variant	MODERATE	Naga_100061g28	cytochrome b-561 domain containing 1	331	2020-04-02	c.345G>A	p.Met115Ile	620/1713	345/996	115/331	GO:0016021	integral component of membrane	other localisation	0.155	-
NG_chr13	547291	G	A	stop_gained	HIGH	Naga_100062g8	mediator of rna polymerase ii transcription	401	2020-02-02	c.880C>T	p.Gln294*	967/1945	880/1218	294/405	GO:0016592;GO:0001104;GO:0006357	regulation of transcription from RNA polymerase II promoter;RNA polymerase II transcription cofactor activity;mediator complex	other localisation	0.0757	-
NG_chr15	96398	C	T	synonymous_variant	LOW	Naga_100063g9	tpa_inf: von willebrand factor	442	2020-02-02	c.900G>A	p.Gln300Gln	996/1961	900/1329	300/442			signal peptide	0.7733	30
NG_scf03	264719	G	A	synonymous_variant	LOW	Naga_100064g7	protein tssc1	429	2020-02-02	c.120C>T	p.Gly40Gly	120/1290	120/1290	40/429	GO:0005515;GO:0016740	transferase activity;protein binding	other localisation	0.0729	-
NG_scf03	259946	G	A	synonymous_variant	LOW	Naga_100064g9	ca2 :cation antiporter family	737	2020-02-02	c.1521C>T	p.Ala507Ala	1819/2628	1521/2214	507/737	GO:0055085;GO:0016021	transmembrane transport;integral component of membrane	other localisation	0.1482	-
NG_scf02	376240	C	T	synonymous_variant	LOW	Naga_100066g10	tesmin tso1-like cxc domain-containing protein	952	2020-01-01	c.1695G>A	p.Val565Val	1945/3551	1695/2859	565/952	GO:0006812;GO:0055085;GO:0016021;GO:0008324	cation transmembrane transporter activity;transmembrane transport;integral component of membrane;cation transport	other localisation	0.0549	-
NG_chr09	757186	C	T	missense_variant	MODERATE	Naga_100072g10	recombination activating protein 1	1153	2020-03-02	c.1166G>A	p.Gly389Glu	1166/3462	1166/3462	389/1153	GO:0033151;GO:0006281;GO:0008270;GO:0042803;GO:0010390;GO:0033077;GO:0043565;GO:0003684;GO:0002331;GO:0004842;GO:0005634;GO:0042393;GO:0070244;GO:0043154;GO:0004519;GO:0051865	histone monoubiquitination;pre-B cell allelic exclusion;negative regulation of thymocyte apoptotic process;V(D)J recombination;ubiquitin-protein transferase activity;nucleus;endonuclease activity;DNA repair;protein autoubiquitination;histone binding;sequence-specific DNA binding;protein homodimerization activity;negative regulation of cysteine-type endopeptidase activity involved in apoptotic pro…	other localisation	0.0538	-
NG_chr09	716337	C	T	missense_variant	MODERATE	Naga_100072g27	membrane protein	569	2020-02-02	c.1354C>T	p.Pro452Ser	1711/2114	1354/1710	452/569	GO:0016853	isomerase activity	other localisation	0.1555	-
NG_chr17	231983	G	A	synonymous_variant	LOW	Naga_100077g12	hypothetical protein CAOG_07897 [Capsaspora owczarzaki ATCC 30864]	750	2020-01-01	c.1380G>A	p.Ser460Ser	1428/2921	1380/2253	460/750	GO:0003722	RNA binding	other localisation	0.0611	-
NG_chr07	286500	C	T	missense_variant	MODERATE	Naga_100080g3	protein	166	2020-01-01	c.404G>A	p.Gly135Glu	1093/1242	404/501	135/166			signal anchor	0.1562	-
NG_chr04	1351979	G	A	missense_variant	MODERATE	Naga_100088g7	---NA---	232	2020-02-02	c.373G>A	p.Gly125Ser	373/885	373/699	125/232			other localisation	0.074	-
NG_chr09	414994	C	T	synonymous_variant	LOW	Naga_100093g15	heat shock protein 101	962	2020-01-01	c.135C>T	p.Leu45Leu	408/3337	135/2889	45/962	GO:0009570;GO:0005524;GO:0010286;GO:0005515;GO:0009941;GO:0009644;GO:0017111;GO:0042542;GO:0006457;GO:0043335;GO:0034976	nucleoside-triphosphatase activity;response to high light intensity;protein unfolding;chloroplast envelope;heat acclimation;chloroplast stroma;protein folding;response to hydrogen peroxide;protein binding;response to endoplasmic reticulum stress;ATP binding	signal peptide	0.652	41
NG_chr04	197136	G	A	missense_variant	MODERATE	Naga_100095g13	multi-sensor hybrid histidine kinase	1042	2020-06-05	c.1709G>A	p.Arg570His	2057/3916	1709/3129	570/1042	GO:0000155;GO:0005524;GO:0009365;GO:0000160;GO:0016020;GO:0006355;GO:0045449;GO:0023014;GO:0035556;GO:0000156;GO:0018106	signal transduction by protein phosphorylation;membrane;protein histidine kinase complex;phosphorelay signal transduction system;intracellular signal transduction;phosphorelay sensor kinase activity;peptidyl-histidine phosphorylation;ATP binding;phosphorelay response regulator activity;regulation of transcription, DNA-templated	other localisation	0.053	-
NG_chr19	183362	C	T	missense_variant	MODERATE	Naga_100102g7	---NA---	500	2020-02-02	c.937G>A	p.Ala313Thr	1224/2449	937/1503	313/500			other localisation	0.0627	-
NG_chr19	185429	C	T	3_prime_UTR_variant	MODIFIER	Naga_100102g9	fad linked oxidase domain-containing protein	621	2020-05-05	c.*109G>A					GO:0016899;GO:0050660;GO:0006040;GO:0008762;GO:0055114	oxidoreductase activity, acting on the CH-OH group of donors, oxygen as acceptor;oxidation-reduction process;amino sugar metabolic process;UDP-N-acetylmuramate dehydrogenase activity;flavin adenine dinucleotide binding	signal peptide	0.7338	21
NG_chr14	307822	G	A	missense_variant	MODERATE	Naga_100105g10	ankyrin repeat domain	626	2020-02-01	c.895G>A	p.Ala299Thr	927/2288	895/1881	299/626	GO:0005515;GO:0006464;GO:0016874	ligase activity;cellular protein modification process;protein binding	other localisation	0.0669	-
NG_chr06	1078671	G	A	upstream_gene_variant	MODIFIER	Naga_100107g15	histone deacetylase superfamily protein	1257		c.-3704G>A							other localisation	0.0828	-
NG_chr15	477752	C	T	3_prime_UTR_variant	MODIFIER	Naga_100113g1	serine threonine-protein phosphatase pp1	113	2020-02-02	c.*744C>T					GO:0007094;GO:0000778;GO:0007114;GO:0007059;GO:0006364;GO:0005730;GO:0001400;GO:0000164;GO:0009408;GO:0030846;GO:0005847;GO:0030847;GO:0034501;GO:0031297;GO:0016576;GO:0000903;GO:0007126;GO:0006873;GO:0030437;GO:0006109;GO:0004722;GO:0000077;GO:0000076;GO:0005977;GO:0005935;GO:0005816	cellular bud neck;DNA damage checkpoint;glycogen metabolic process;rRNA processing;response to heat;termination of RNA polymerase II transcription, poly(A)-coupled;cell budding;nucleolus;replication fork processing;mating projection base;protein phosphatase type 1 complex;protein localization to kinetochore;termination of RNA polymerase II transcription, exosome-dependent;condensed nuclear chromo…	other localisation	0.051	-
NG_chr06	468431	G	A	upstream_gene_variant	MODIFIER	Naga_100125g17	probable atp-dependent rna helicase ddx56	746		c.-2626C>T					GO:0003676;GO:0005524;GO:0008026	ATP-dependent helicase activity;nucleic acid binding;ATP binding	other localisation	0.0678	-
NG_chr11	201026	C	T	3_prime_UTR_variant	MODIFIER	Naga_100130g13	abc transporter g family member 7	874	2020-01-01	c.*145G>A					GO:0005524;GO:0005515;GO:0016020;GO:0006200;GO:0009941;GO:0015716;GO:0015748;GO:0015416	ATPase-coupled organic phosphonate transmembrane transporter activity;membrane;organic phosphonate transport;organophosphate ester transport;obsolete ATP catabolic process;chloroplast envelope;protein binding;ATP binding	signal peptide	0.5851	49
NG_chr16	362223	C	T	upstream_gene_variant	MODIFIER	Naga_100137g16	aldo keto reductase	422		c.-2222C>T					GO:0009570;GO:0016491;GO:0009941;GO:0055114;GO:0009505	oxidation-reduction process;plant-type cell wall;chloroplast envelope;chloroplast stroma;oxidoreductase activity	signal peptide	0.7701	22
NG_chr06	1181773	C	T	upstream_gene_variant	MODIFIER	Naga_100138g9	pyrophosphate--fructose 6-phosphate 1-phosphotransferase subunit beta-like	1190		c.-3565G>A					GO:0006094;GO:0009793;GO:0006098;GO:0006096;GO:0006002;GO:0006013;GO:0046686;GO:0006000;GO:0006012;GO:0009536;GO:0003872;GO:0005524;GO:0005945;GO:0010318;GO:0047334;GO:0019375;GO:0005618;GO:0016020;GO:0015979;GO:0016310;GO:0016036	mannose metabolic process;fructose 6-phosphate metabolic process;response to cadmium ion;membrane;6-phosphofructokinase activity;pentose-phosphate shunt;glycolytic process;diphosphate-fructose-6-phosphate 1-phosphotransferase activity;cellular response to phosphate starvation;gluconeogenesis;6-phosphofructokinase complex;fructose metabolic process;embryo development ending in seed dormancy;plasti…	other localisation	0.0684	-
NG_chr08	1010363	A	T	upstream_gene_variant	MODIFIER	Naga_100141g1	cullin protein 1	148		c.-3510A>T					GO:0031625;GO:0031461;GO:0009793;GO:0009941;GO:0005819;GO:0009753;GO:0042752;GO:0010265;GO:0006511;GO:0000794;GO:0009733;GO:0009524	condensed nuclear chromosome;response to jasmonic acid;ubiquitin-dependent protein catabolic process;SCF complex assembly;cullin-RING ubiquitin ligase complex;embryo development ending in seed dormancy;chloroplast envelope;response to auxin;spindle;phragmoplast;regulation of circadian rhythm;ubiquitin protein ligase binding	other localisation	0.056	-
NG_chr12	97184	G	A	missense_variant	MODERATE	Naga_100146g1	---NA---	277	2020-01-01	c.269C>T	p.Ser90Phe	552/1125	269/842	90/279			chloroplast	0.5276	51
NG_scf06	282160	G	A	missense_variant	MODERATE	Naga_100147g14	sphingosine-1-phosphate lyase	633	2020-02-02	c.1546C>T	p.Arg516Cys	1624/2403	1546/1902	516/633	GO:0030170;GO:0040014;GO:0008210;GO:0030097;GO:0007283;GO:0009791;GO:0060021;GO:0048008;GO:0005783;GO:0001570;GO:0006672;GO:0048705;GO:0060325;GO:0001553;GO:0008209;GO:0001822;GO:0006915;GO:0019752;GO:0010761;GO:0033327;GO:0016831	carboxylic acid metabolic process;hemopoiesis;vasculogenesis;estrogen metabolic process;ceramide metabolic process;luteinization;fibroblast migration;Leydig cell differentiation;platelet-derived growth factor receptor signaling pathway;palate development;carboxy-lyase activity;post-embryonic development;pyridoxal phosphate binding;regulation of multicellular organism growth;skeletal system morpho…	other localisation	0.2808	-
NG_chr12	684000	G	A	upstream_gene_variant	MODIFIER	Naga_100148g2	short-chain dehydrogenase reductase sdr	324		c.-3908C>T					GO:0005778;GO:0000166;GO:0005835;GO:0042967;GO:0004316;GO:0016021;GO:0055114;GO:0006633	3-oxoacyl-[acyl-carrier-protein] reductase (NADPH) activity;peroxisomal membrane;oxidation-reduction process;fatty acid synthase complex;fatty acid biosynthetic process;acyl-carrier-protein biosynthetic process;integral component of membrane;nucleotide binding	other localisation	0.0987	-
NG_chr06	153937	C	T	synonymous_variant	LOW	Naga_100149g3	---NA---	1339	2020-02-02	c.3615C>T	p.Ala1205Ala	3844/4249	3615/4020	1205/1339			mitochondrion	0.0841	-
NG_chr06	145709	C	T	missense_variant	MODERATE	Naga_100149g4	abc transporter g family member 7	738	2020-09-04	c.1091G>A	p.Arg364Gln	2789/4214	1091/2217	364/738	GO:0005524;GO:0006200;GO:0009941;GO:0015716;GO:0015748;GO:0015416;GO:0043190	ATPase-coupled organic phosphonate transmembrane transporter activity;organic phosphonate transport;organophosphate ester transport;obsolete ATP catabolic process;chloroplast envelope;ATP-binding cassette (ABC) transporter complex;ATP binding	signal peptide	0.5949	47
NG_scf03	162720	G	A	missense_variant	MODERATE	Naga_100153g7	cell surface	1440	2020-02-01	c.1588G>A	p.Ala530Thr	1725/4955	1588/4323	530/1440			signal peptide	0.4792	44
NG_chr10	804529	C	T	synonymous_variant	LOW	Naga_100154g12	protein	434	2020-01-01	c.1113G>A	p.Val371Val	1464/1809	1113/1305	371/434	GO:0016020	membrane	signal anchor	0.3263	-
NG_scf10	128199	C	T	upstream_gene_variant	MODIFIER	Naga_100156g14	protein	400		c.-1063C>T					GO:0006810	transport	other localisation	0.1273	-
NG_scf04	100074	C	T	missense_variant	MODERATE	Naga_100157g13	ssm4 like ring finger protein	497	2020-02-02	c.865G>A	p.Gly289Arg	1337/2683	865/1494	289/497	GO:0008270	zinc ion binding	other localisation	0.0711	-
NG_scf04	80814	C	T	synonymous_variant	LOW	Naga_100157g5	fucoxanthin chlorophyll a c binding protein	226	2020-01-01	c.651C>T	p.Ser217Ser	1319/1792	651/681	217/226	GO:0016020	membrane	chloroplast	0.6618	30
NG_chr15	552179	C	T	missense_variant	MODERATE	Naga_100161g13	6-4 photolyase	591	2020-02-02	c.1543G>A	p.Glu515Lys	1981/2463	1543/1776	515/591	GO:0006281;GO:0003914;GO:0009411	DNA (6-4) photolyase activity;response to UV;DNA repair	signal peptide	0.7782	19
NG_chr16	332702	C	T	upstream_gene_variant	MODIFIER	Naga_100165g7	tp53rk-binding protein	178		c.-1168G>A					GO:0019901;GO:0005634;GO:0005829	protein kinase binding;cytosol;nucleus	other localisation	0.1337	-
NG_chr19	254045	C	T	upstream_gene_variant	MODIFIER	Naga_100184g4	rio kinase 1	636		c.-4434C>T					GO:0005524;GO:0016310;GO:0009069;GO:0004674	protein serine/threonine kinase activity;serine family amino acid metabolic process;ATP binding;phosphorylation	other localisation	0.0652	-
NG_chr06	221500	G	A	synonymous_variant	LOW	Naga_100187g11	uba ts-n domain containing protein	666	2020-01-01	c.669G>A	p.Ala223Ala	669/2001	669/2001	223/666	GO:0003779;GO:0005509;GO:0010008;GO:0006897;GO:0005886;GO:0030479	actin cortical patch;plasma membrane;endosome membrane;endocytosis;actin binding;calcium ion binding	other localisation	0.0509	-
NG_chr06	237518	G	A	missense_variant	MODERATE	Naga_100187g4	exonuclease 1	355	2020-02-01	c.13G>A	p.Gly5Ser	260/1315	13/1068	5/355	GO:0090305;GO:0006281;GO:0003677;GO:0005634;GO:0004527;GO:0022402;GO:0007059	cell cycle process;chromosome segregation;exonuclease activity;nucleus;nucleic acid phosphodiester bond hydrolysis;DNA repair;DNA binding	other localisation	0.2487	-
NG_chr17	289448	G	A	synonymous_variant	LOW	Naga_100189g4	expressed unknown protein [Ectocarpus siliculosus]	217	2020-03-02	c.222C>T	p.Ser74Ser	225/981	222/654	74/217			chloroplast	0.8674	23
NG_chr04	1176486	G	A	upstream_gene_variant	MODIFIER	Naga_100190g7	f-box lrr-repeat protein 5	440		c.-249C>T							other localisation	0.0711	-
NG_chr11	780692	G	A	missense_variant	MODERATE	Naga_100196g8	---NA---	538	2020-01-01	c.1066G>A	p.Ala356Thr	1441/2619	1066/1617	356/538	GO:0000166	nucleotide binding	other localisation	0.0675	-
NG_scf06	25616	G	A	upstream_gene_variant	MODIFIER	Naga_100204g1	fg-gap repeat domain protein	2455		c.-2375C>T					GO:0005515;GO:0007155;GO:0008305	cell adhesion;integrin complex;protein binding	signal peptide	0.6106	42
NG_scf02	433185	C	T	missense_variant	MODERATE	Naga_100208g9	glycosyl transferase	560	2020-01-01	c.1559G>A	p.Gly520Glu	1559/1683	1559/1683	520/560	GO:0016757;GO:0009058	biosynthetic process;transferase activity, transferring glycosyl groups	other localisation	0.0948	-
NG_scf09	227988	G	A	upstream_gene_variant	MODIFIER	Naga_100211g3	---NA---	875		c.-3990C>T							other localisation	0.328	-
NG_chr06	1204911	C	T	upstream_gene_variant	MODIFIER	Naga_100212g10	serine threonine-prot	293		c.-5133C>T					GO:0005524;GO:0004672;GO:0006468	protein kinase activity;protein phosphorylation;ATP binding	other localisation	0.1216	-
NG_scf07	108097	C	T	upstream_gene_variant	MODIFIER	Naga_100214g12	sulfotransferase 1c2a-like	392		c.-3748C>T					GO:0008152;GO:0008145	metabolic process;sulfotransferase activity	other localisation	0.1158	-
NG_scf07	111599	C	T	5_prime_UTR_variant	MODIFIER	Naga_100214g12	sulfotransferase 1c2a-like	392	2020-01-01	c.-246C>T					GO:0008152;GO:0008146	metabolic process;sulfotransferase activity	other localisation	0.1158	-
NG_scf06	374164	C	T	upstream_gene_variant	MODIFIER	Naga_100215g12	transaldolase	235		c.-3363G>A					GO:0006098;GO:0016740;GO:0044424;GO:0016853	transferase activity;pentose-phosphate shunt;isomerase activity;intracellular part	chloroplast	0.5119	23
NG_chr05	1351886	C	T	upstream_gene_variant	MODIFIER	Naga_100219g2	thioesterase superfamily member 4	274		c.-4875G>A					GO:0043491;GO:0005758;GO:0016290;GO:0071310;GO:0071495;GO:0006915;GO:0005829;GO:0032587;GO:0007169;GO:0006631;GO:0005743	fatty acid metabolic process;protein kinase B signaling;transmembrane receptor protein tyrosine kinase signaling pathway;palmitoyl-CoA hydrolase activity;cytosol;mitochondrial intermembrane space;ruffle membrane;mitochondrial inner membrane;apoptotic process;cellular response to organic substance;cellular response to endogenous stimulus	other localisation	0.3516	-
NG_scf01	113062	C	T	downstream_gene_variant	MODIFIER	Naga_100223g1	p-type atpase	772		c.*1551G>A					GO:0005524;GO:0015662;GO:0046872;GO:0006816;GO:0008152;GO:0016021;GO:0048856;GO:0016043;GO:0009555;GO:0022414;GO:0044763;GO:0051704	pollen development;reproductive process;metal ion binding;multi-organism process;calcium ion transport;cellular component organization;ATPase activity, coupled to transmembrane movement of ions, phosphorylative mechanism;single-organism cellular process;metabolic process;integral component of membrane;anatomical structure development;ATP binding	other localisation	0.0633	-
NG_scf19	18918	C	T	synonymous_variant	LOW	Naga_100235g10	nad-dependent epimerase dehydratase	274	2020-01-01	c.723C>T	p.Phe241Phe	723/825	723/825	241/274	GO:0000166;GO:0005975;GO:0050662;GO:0050379;GO:0009117	carbohydrate metabolic process;coenzyme binding;nucleotide metabolic process;UDP-glucuronate 5'-epimerase activity;nucleotide binding	signal anchor	0.2507	-
NG_scf19	7035	G	T	upstream_gene_variant	MODIFIER	Naga_100235g2	hypothetical protein [Adineta vaga]	365		c.-3197C>A							signal peptide	0.5147	28
NG_chr06	1195439	C	T	missense_variant	MODERATE	Naga_100237g4	ankyrin unc44	459	2020-02-02	c.886G>A	p.Gly296Arg	886/1380	886/1380	296/459	GO:0005515	protein binding	other localisation	0.087	-
NG_chr14	232692	G	A	synonymous_variant	LOW	Naga_100246g11	---NA---	477	2020-03-01	c.675C>T	p.Arg225Arg	859/1965	675/1593	225/530			other localisation	0.0826	-
NG_chr14	245609	G	A	upstream_gene_variant	MODIFIER	Naga_100246g4	glutamine-fructose-6-phosphate transaminase	719		c.-471C>T					GO:0005529;GO:0016051;GO:0005737;GO:0004360;GO:0006040;GO:0030246	cytoplasm;carbohydrate biosynthetic process;carbohydrate binding;amino sugar metabolic process;glutamine-fructose-6-phosphate transaminase (isomerizing) activity	mitochondrion	0.1346	-
NG_scf12	108610	C	T	synonymous_variant	LOW	Naga_100249g4	---NA---	603	2020-06-01	c.369G>A	p.Arg123Arg	439/1882	369/1812	123/603			other localisation	0.0511	-
NG_chr06	606410	G	A	intergenic_region	MODIFIER	Naga_100256g1-Naga_100069g1				n.606410G>A
NG_chr08	192110	G	A	missense_variant	MODERATE	Naga_100263g2	ubiquitin family	476	2020-02-02	c.1282C>T	p.Arg428Cys	1728/2132	1282/1431	428/476	GO:0005515	protein binding	other localisation	0.0551	-
NG_chr12	890685	G	A	missense_variant	MODERATE	Naga_100265g4	heavy metal translocating p-type atpase	951	2020-01-01	c.500G>A	p.Ser167Asn	712/3229	500/2856	167/951	GO:0006825;GO:0005524;GO:0008551;GO:0046872;GO:0043682;GO:0005261;GO:0015691;GO:0016021;GO:0006754	ATP biosynthetic process;cadmium ion transport;metal ion binding;copper ion transport;cation channel activity;copper-transporting ATPase activity;integral component of membrane;ATP binding;cadmium-exporting ATPase activity	other localisation	0.1865	-
NG_chr05	1324044	G	A	upstream_gene_variant	MODIFIER	Naga_100282g3	pre-mrna-splicing factor syf1	946		c.-1442C>T					GO:0005515;GO:0071013;GO:0006351;GO:0006283;GO:0001824;GO:0000398;GO:0005654	mRNA splicing, via spliceosome;nucleoplasm;transcription, DNA-templated;blastocyst development;protein binding;catalytic step 2 spliceosome;transcription-coupled nucleotide-excision repair	other localisation	0.0645	-
NG_chr02	919757	C	T	synonymous_variant	LOW	Naga_100299g7	---NA---	462	2020-01-01	c.711C>T	p.Ile237Ile	711/1389	711/1389	237/462			other localisation	0.0742	-
NG_scf06	53573	G	A	upstream_gene_variant	MODIFIER	Naga_100317g4	circadian rna-binding protein chlamy 1 subunit c1	333		c.-910C>T					GO:0003723	RNA binding	other localisation	0.0504	-
NG_scf04	41319	C	T	3_prime_UTR_variant	MODIFIER	Naga_100326g1	salt overly sensitive 1	736	2020-03-02	c.*413C>T					GO:0010163;GO:0010352;GO:0009651;GO:0046907;GO:0009941;GO:0042542;GO:0015081;GO:0005886;GO:0006814;GO:0005515;GO:0016021;GO:2000377;GO:0033036;GO:0010348;GO:0071702	macromolecule localization;chloroplast envelope;plasma membrane;organic substance transport;lithium:proton antiporter activity;sodium ion transport;integral component of membrane;protein binding;intracellular transport;regulation of reactive oxygen species metabolic process;response to salt stress;high-affinity potassium ion import;response to hydrogen peroxide;sodium ion transmembrane transporte…	signal anchor	0.2683	-
NG_chr15	787055	C	T	3_prime_UTR_variant	MODIFIER	Naga_100330g1	heavy metal p-type atpase	1543	2020-01-01	c.*288C>T					GO:0006825;GO:0005524;GO:0005507;GO:0043682;GO:0016020;GO:0046034;GO:0046688	membrane;ATP metabolic process;copper ion transport;response to copper ion;copper-transporting ATPase activity;copper ion binding;ATP binding	other localisation	0.0621	-
NG_chr16	553788	C	T	5_prime_UTR_variant	MODIFIER	Naga_100339g4	hypothetical protein MXEN_05790 [Mycobacterium xenopi RIVM700367]	177	2020-03-01	c.-96G>A							signal peptide	0.7193	26
NG_scf01	331439	C	T	upstream_gene_variant	MODIFIER	Naga_100340g3	---NA---	619		c.-4734G>A							other localisation	0.3058	-
NG_scf03	594490	G	A	3_prime_UTR_variant	MODIFIER	Naga_100361g6	selenoprotein o	275	2020-04-04	c.*377G>A							signal peptide	0.4919	22
NG_scf01	695561	C	T	3_prime_UTR_variant	MODIFIER	Naga_100378g1	---NA---	361	2020-01-01	c.*45G>A							other localisation	0.0514	-
NG_chr04	1269742	G	A	3_prime_UTR_variant	MODIFIER	Naga_100388g7	low quality protein: midasin-like	456	2020-01-01	c.*251C>T					GO:0016887;GO:0005524;GO:0005667;GO:0009506;GO:0006461;GO:0009941;GO:0006200;GO:0006355;GO:0008134	ATPase activity;chloroplast envelope;obsolete ATP catabolic process;plasmodesma;transcription factor binding;transcription factor complex;protein complex assembly;ATP binding;regulation of transcription, DNA-templated	other localisation	0.051	-
NG_chr07	1043858	C	T	upstream_gene_variant	MODIFIER	Naga_100392g3	---NA---	854		c.-173G>A					GO:0008270	zinc ion binding	other localisation	0.0684	-
NG_chr07	133731	GA	G	3_prime_UTR_variant	MODIFIER	Naga_100394g1	uncharacterized conserved protein	250	2020-01-01	c.*78delT							signal peptide	0.7592	29
NG_chr10	193003	C	T	upstream_gene_variant	MODIFIER	Naga_100400g6	nodulin 21 -like transporter family protein	436		c.-2915G>A					GO:0016020	membrane	other localisation	0.1833	-
NG_chr14	741966	G	A	missense_variant	MODERATE	Naga_100407g3	unnamed protein product [Blastocystis hominis]	1362	2020-01-01	c.1270G>A	p.Asp424Asn	1270/4089	1270/4089	424/1362			other localisation	0.0773	-
NG_chr08	968341	C	T	upstream_gene_variant	MODIFIER	Naga_100409g4	atp-dependent metalloprotease	579		c.-4008G>A					GO:0051301;GO:0016887;GO:0005524;GO:0008270;GO:0030163;GO:0006508;GO:0016021;GO:0006200;GO:0004222;GO:0005886	ATPase activity;obsolete ATP catabolic process;plasma membrane;metalloendopeptidase activity;cell division;protein catabolic process;integral component of membrane;ATP binding;proteolysis;zinc ion binding	chloroplast	0.6573	38
NG_chr09	152561	C	T	missense_variant	MODERATE	Naga_100410g4	---NA---	216	2020-01-01	c.176C>T	p.Thr59Ile	176/1183	176/693	59/230			signal peptide	0.5234	46
NG_scf14	5215	T	C	missense_variant	MODERATE	Naga_100433g2	gag-pol polyprotein	941	2020-04-01	c.518A>G	p.Tyr173Cys	518/2826	518/2826	173/941	GO:0003676;GO:0090305;GO:0003964;GO:0008270;GO:0004190;GO:0004519;GO:0006508;GO:0015074;GO:0006278	aspartic-type endopeptidase activity;nucleic acid binding;DNA integration;endonuclease activity;RNA-directed DNA polymerase activity;nucleic acid phosphodiester bond hydrolysis;RNA-dependent DNA biosynthetic process;proteolysis;zinc ion binding	other localisation	0.0611	-
NG_scf14	5241	C	T	synonymous_variant	LOW	Naga_100433g2	gag-pol polyprotein	941	2020-04-01	c.492G>A	p.Thr164Thr	492/2826	492/2826	164/941	GO:0003676;GO:0090305;GO:0003964;GO:0008270;GO:0004190;GO:0004519;GO:0006508;GO:0015074;GO:0006279	aspartic-type endopeptidase activity;nucleic acid binding;DNA integration;endonuclease activity;RNA-directed DNA polymerase activity;nucleic acid phosphodiester bond hydrolysis;RNA-dependent DNA biosynthetic process;proteolysis;zinc ion binding	other localisation	0.0611	-
NG_chr19	18063	C	T	intergenic_region	MODIFIER	Naga_100436g1-Naga_101592g1				n.18063C>T
NG_chr07	922551	C	T	missense_variant	MODERATE	Naga_100444g1	dna topoisomerase	238	2020-01-01	c.467C>T	p.Pro156Leu	729/1360	467/1098	156/365	GO:0006270;GO:0006281;GO:0008270;GO:0000712;GO:0006275;GO:0007067;GO:0006265;GO:0006342;GO:0005694;GO:0006268;GO:0048451;GO:0005634;GO:0006306;GO:0048453;GO:0031047;GO:0003917;GO:0051726;GO:0051567	DNA replication initiation;chromatin silencing;gene silencing by RNA;chromosome;DNA unwinding involved in DNA replication;nucleus;petal formation;regulation of cell cycle;regulation of DNA replication;resolution of meiotic recombination intermediates;sepal formation;DNA repair;histone H3-K9 methylation;DNA methylation;mitotic nuclear division;DNA topological change;DNA topoisomerase type I activi…	other localisation	0.0629	-
NG_scf07	218248	C	T	missense_variant	MODERATE	Naga_100468g2	lactoylglutathione lyase glyoxalase i-like protein	413	2020-03-02	c.622C>T	p.Leu208Phe	1418/2806	622/1242	208/413	GO:0009628;GO:0016829;GO:0044238;GO:0071704;GO:0044237;GO:0044710;GO:0006950	response to stress;single-organism metabolic process;cellular metabolic process;lyase activity;response to abiotic stimulus;organic substance metabolic process;primary metabolic process	other localisation	0.0693	-
NG_scf08	29568	C	T	upstream_gene_variant	MODIFIER	Naga_100474g3	chaperone protein	339		c.-1033G>A					GO:0031072;GO:0008270;GO:0007264;GO:0006260;GO:0051082;GO:0046686;GO:0006457;GO:0006886;GO:0005795;GO:0005886;GO:0005525;GO:0003676;GO:0005524;GO:0005634;GO:0009408;GO:0009737;GO:0030244;GO:0048193	DNA replication;response to cadmium ion;plasma membrane;small GTPase mediated signal transduction;nucleic acid binding;nucleus;Golgi vesicle transport;response to heat;intracellular protein transport;GTP binding;cellulose biosynthetic process;heat shock protein binding;protein folding;ATP binding;response to abscisic acid;unfolded protein binding;zinc ion binding;Golgi stack	other localisation	0.0607	-
NG_chr18	99617	C	T	upstream_gene_variant	MODIFIER	Naga_100485g2	fggy-family pentulose kinase	341		c.-1094C>T					GO:0016772	transferase activity, transferring phosphorus-containing groups	other localisation	0.0798	-
NG_chr13	156742	G	A	upstream_gene_variant	MODIFIER	Naga_100513g1	---NA---	94		c.-1877G>A							other localisation	0.0686	-
NG_chr10	78324	C	T	missense_variant	MODERATE	Naga_100531g1	water dikinase	592	2020-10-03	c.31G>A	p.Gly11Ser	292/2425	31/1779	11/592	GO:0000166;GO:0008152;GO:0043168;GO:0016301	kinase activity;anion binding;metabolic process;nucleotide binding	other localisation	0.0663	-
NG_chr07	231696	C	T	upstream_gene_variant	MODIFIER	Naga_100563g1	---NA---	310		c.-511G>A							signal peptide	0.4714	24
NG_chr01	131698	G	A	upstream_gene_variant	MODIFIER	Naga_100626g2	coiled-coil domain-containing protein 111 homolog	333		c.-766C>T					GO:0003896;GO:0005657;GO:0006351;GO:0005730;GO:0006269	DNA replication, synthesis of RNA primer;transcription, DNA-templated;nucleolus;replication fork;DNA primase activity	other localisation	0.0993	-
NG_scf05	178436	C	T	5_prime_UTR_variant	MODIFIER	Naga_100656g1	clathrin assembly small subunit protein ap19	161	2020-05-01	c.-85G>A					GO:0016192;GO:0008565;GO:0030131;GO:0005794;GO:0030125;GO:0006886;GO:0006301	clathrin adaptor complex;protein transporter activity;clathrin vesicle coat;postreplication repair;vesicle-mediated transport;intracellular protein transport;Golgi apparatus	mitochondrion	0.0714	-
NG_scf05	461214	C	T	upstream_gene_variant	MODIFIER	Naga_100684g3	---NA---	78		c.-2970G>A							other localisation	0.0613	-
NG_chr08	59622	C	T	upstream_gene_variant	MODIFIER	Naga_100690g2	fkbp12-rapamycin complex-associated protein	534		c.-2182C>T					GO:0005524;GO:0005515;GO:0008144;GO:0016310;GO:0016773;GO:0016301	drug binding;kinase activity;protein binding;ATP binding;phosphorylation;phosphotransferase activity, alcohol group as acceptor	other localisation	0.1405	-
NG_chr03	143345	G	A	synonymous_variant	LOW	Naga_100707g2	isovaleryl- dehydrogenase	467	2020-01-01	c.327C>T	p.Arg109Arg	779/2156	327/1404	109/467	GO:0008470;GO:0006118;GO:0050660;GO:0006552;GO:0006574;GO:0055114;GO:0006550	oxidation-reduction process;valine catabolic process;isovaleryl-CoA dehydrogenase activity;flavin adenine dinucleotide binding;leucine catabolic process;obsolete electron transport;isoleucine catabolic process	mitochondrion	0.1955	-
NG_scf05	190998	C	T	synonymous_variant	LOW	Naga_100738g3	immunoglobulin i-set domain protein	204	2020-01-01	c.378C>T	p.Arg126Arg	378/1067	378/621	126/206	GO:0005515	protein binding	other localisation	0.0589	-
NG_chr14	733052	G	A	upstream_gene_variant	MODIFIER	Naga_100741g3	ubiquinone menaquinone biosynthesis methyltransferase ubie	385		c.-2939C>T					GO:0009234;GO:0009060;GO:0006744;GO:0008425;GO:0032259	ubiquinone biosynthetic process;methylation;aerobic respiration;menaquinone biosynthetic process;2-polyprenyl-6-methoxy-1,4-benzoquinone methyltransferase activity	other localisation	0.0845	-
NG_scf02	11669	C	T	missense_variant	MODERATE	Naga_100756g1	dctn1 protein	473	2020-01-01	c.1411C>T	p.Pro471Ser	1411/1516	1411/1422	471/473	GO:0040023;GO:0031252;GO:0000922;GO:0060219;GO:0000776;GO:0006810;GO:0005874;GO:0003774;GO:0005813;GO:0005868;GO:0005515;GO:0048663;GO:0045176;GO:0010842	apical protein localization;neuron fate commitment;transport;centrosome;cell leading edge;protein binding;motor activity;microtubule;establishment of nucleus localization;cytoplasmic dynein complex;spindle pole;kinetochore;retina layer formation;camera-type eye photoreceptor cell differentiation	other localisation	0.0984	-
NG_chr11	103265	C	T	upstream_gene_variant	MODIFIER	Naga_100813g1	---NA---	123		c.-2847G>A							other localisation	0.2112	-
NG_scf10	16998	C	T	upstream_gene_variant	MODIFIER	Naga_100968g2	kh domain containing protein	257		c.-2472G>A					GO:0003723	RNA binding	other localisation	0.0868	-
NG_chr01	1377467	C	T	synonymous_variant	LOW	Naga_100994g1	hydroxyacylglutathione mitochondrial-like	401	2020-03-02	c.906C>T	p.Ser302Ser	909/1219	906/1206	302/401	GO:0004416;GO:0008270;GO:0005759;GO:0006750;GO:0006090	glutathione biosynthetic process;hydroxyacylglutathione hydrolase activity;mitochondrial matrix;pyruvate metabolic process;zinc ion binding	signal peptide	0.6011	31
NG_chr17	29284	G	A	synonymous_variant	LOW	Naga_101028g3	---NA---	162	2020-01-01	c.228C>T	p.Leu76Leu	228/870	228/513	76/170			other localisation	0.065	-
NG_chr16	46536	C	T	upstream_gene_variant	MODIFIER	Naga_101131g1	---NA---	157		c.-5152G>A							other localisation	0.3659	-
NG_scf03	598585	G	A	upstream_gene_variant	MODIFIER	Naga_101204g1	ankyrin repeat domain protein	299		c.-436C>T					GO:0005515	protein binding	other localisation	0.0567	-
NG_chr07	1101302	C	T	upstream_gene_variant	MODIFIER	Naga_101205g1	---NA---	144		c.-4728G>A							other localisation	0.0716	-
NG_chr19	373700	C	T	upstream_gene_variant	MODIFIER	Naga_101284g2	---NA---	218		c.-2648G>A					GO:0000166	nucleotide binding	signal peptide	0.5783	24
NG_scf05	476379	C	T	upstream_gene_variant	MODIFIER	Naga_101422g2	pcs60p	134		c.-573C>T					GO:0008152;GO:0016874	ligase activity;metabolic process	other localisation	0.0973	-
NG_scf11	82217	C	T	3_prime_UTR_variant	MODIFIER	Naga_101438g1	---NA---	156	2020-03-03	c.*385C>T							other localisation	0.0643	-
NG_chr02	1375343	C	T	synonymous_variant	LOW	Naga_101452g1	rna polymerase ii core subunit	121	2020-04-03	c.225C>T	p.Ser75Ser	225/366	225/366	75/121	GO:0003677;GO:0006206;GO:0003899;GO:0006351;GO:0005737;GO:0000418;GO:0046983;GO:0006144;GO:0005730;GO:0005665	DNA-directed 5'-3' RNA polymerase activity;cytoplasm;DNA-directed RNA polymerase IV complex;pyrimidine nucleobase metabolic process;transcription, DNA-templated;nucleolus;DNA-directed RNA polymerase II, core complex;purine nucleobase metabolic process;DNA binding;protein dimerization activity	other localisation	0.0727	-
NG_chr18	283492	C	T	upstream_gene_variant	MODIFIER	Naga_101523g1	protein	195		c.-2260G>A					GO:0005634;GO:0016787	hydrolase activity;nucleus	other localisation	0.0969	-
NG_chr13	850845	G	A	upstream_gene_variant	MODIFIER	Naga_101548g1	---NA---	111		c.-5178C>T							signal peptide	0.8199	28
NG_chr06	1144552	G	A	downstream_gene_variant	MODIFIER	Naga_101580g1	sulfite reductase	204		c.*3056G>A					GO:0006118;GO:0006790;GO:0009055;GO:0008482;GO:0030151;GO:0055114;GO:0020037;GO:0043546	oxidation-reduction process;heme binding;sulfur compound metabolic process;sulfite oxidase activity;molybdopterin cofactor binding;molybdenum ion binding;electron carrier activity;obsolete electron transport	other localisation	0.081	-
NG_chr07	1104169	C	T	upstream_gene_variant	MODIFIER	Naga_101585g2	---NA---	66		c.-2886G>A							other localisation	0.0637	-
NG_scf37	7004	G	A	downstream_gene_variant	MODIFIER	Naga_101603g1	---NA---	293		c.*4856G>A							other localisation	0.0575	-
NG_chr06	121906	C	T	upstream_gene_variant	MODIFIER	Naga_101609g2	---NA---	280		c.-2193G>A							other localisation	0.1531	-
NG_chr19	98114	C	T	upstream_gene_variant	MODIFIER	Naga_101650g1	hypothetical protein NGATSA_3022900 [Nannochloropsis gaditana CCMP526]	171		c.-4898C>T							other localisation	0.0521	-
NG_chr19	368163	C	T	upstream_gene_variant	MODIFIER	Naga_101697g1	---NA---	152		c.-421C>T							other localisation	0.0464	-
NG_chr19	341366	C	T	upstream_gene_variant	MODIFIER	Naga_101809g1	---NA---	68		c.-3062G>A							other localisation	0.1048	-
NG_chr02	106042	C	T	synonymous_variant	LOW	Naga_101878g1	---NA---	103	2020-01-01	c.93C>T	p.Ser31Ser	93/581	93/369	31/122			other localisation	0.1686	-
NG_scf17	52633	G	A	splice_region_variant&intron_variant	LOW	Naga_101901g3	---NA---	104	2020-01-01	c.34+6G>A							other localisation	0.0566	-
NG_chr19	413747	C	T	upstream_gene_variant	MODIFIER	Naga_101917g1	---NA---	89		c.-539G>A							mitochondrion	0.0633	-
NG_scf02	3612	C	T	upstream_gene_variant	MODIFIER	Naga_102136g1	---NA---	275		c.-2201G>A							other localisation	0.079	-
NG_chr17	571184	G	A	upstream_gene_variant	MODIFIER	Naga_102812g1	---NA---	124		c.-4498C>T							signal anchor	0.1897	-
chloroplast	8946	G	A	intergenic_region	MODIFIER
